# Supplementary material for: Nonlethal Furfural Exposure Causes Genomic Alterations and Adaptability Evolution in Saccharomyces cerevisiae
Source: Microbiol Spectr. 2023 Jul 3;11(4):e01216-23. doi: 10.1128/spectrum.01216-23 (PMC10434202; doi:10.1128/spectrum.01216-23)
Supplement: Supplemental file 2 — Supplemental material. Download spectrum.01216-23-s0002.xlsx, XLSX file, 0.03 MB [file spectrum.01216-23-s0002.xlsx]

## Sheet: Dataset S1-1
Dataset S1. Mitotic recombination events observed in 31 JSC25-1-derived isolates subcultured on furfural containing plates
Isolates	Analysis method	Event number	Chromosome	Event type	Event pattern	Transition lable	Markers flanking transitions		Coordinates of LOH event		Window size (bp)
LF1	SNP array	1	XIV	CON	A2	a	383038(HET)	387530(HOM)	383038	395328	12290
						b	392810(HOM)	395328(HET)
		2	XV	CON	A2	a	897579(HET)	898991(HOM)	897579	906494	8915
						b	905734(HOM)	906494(HET)
		3	XV	CO/BIR	B4	a	942300(HET)	945646(HOM)	933973	953973	20000
LF2	SNP array
LF3	Sequencing	4	V	CON	A1	a	126652(HET)	127050(HOM)	126652	143606	16954
						b	143305HOM)	143606(HET)
		5	XV	CON	A2	a	616846(HET)	617274(HOM)	616846	625559	8713
						b	624930(HOM)	625559(HET)
		6	XV	CON	A2	a	826621(HET)	827284(HOM)	826621	828897	2276
						b	828571(HOM)	828897(HET)
		7	XV	CO/BIR	B3	a	828897(HET)	828922(HOM)	818910	838910	20000
LF4	SNP array	8	II	terDEL	D1	a	635650(HET)	644285(HOM)	635650	644285
		9	IV	CO/BIR	B4	a	1174705(HET)	11878342(HOM)	1.16652e+06	1.18652e+06	20000
		10	XIII	terDEL	D1	a	182683(HET)	183803(HOM)	182683	183803
		11	XVI	CO/BIR	B1	a	382435(HOM)	381982(HET)	372208	392208	20000
LF5	SNP array	12	II	CO/BIR	b3	a	676140(HET)	678046(HOM)	667093	687093	20000
		13	XIII	CO/BIR	B3	a	566412(HET)	572089(HOM)	559250	579250	20000
		14	XIII	CO/BIR	B4	a	676413(HET)	676870(HOM)	666642	686642	20000
		15	XV	CO/BIR	B3	a	898991(HET)	900912(HOM)	889952	909952	20000
		16	XVI	CO/BIR	B1	a	248110(HOM)	278859(HET)	253484	273484	20000
LF6	SNP array	17	II	CO/BIR	B3	a	727737(HET)	729529(HOM)	718628	738628	20000
		18	III	terDEL	D3	a	167707(HOM)	175342(HET)	167707	175342
		19	XI	CON	A1	a	527412(HET)	527907(HOM)	527412	544003	16591
						b	538280(HOM)	544003(HET)
		20	XII	CO/BIR	B3	a	868263(HET)	870620(HOM)	859442	879442	20000
		21	XIV	terDEL	D3	a	518591(HOM)	525130(HET)	518591	525130
		22	XVI	CON	A1	a	227389(HET)	227967(HOM)	227389	228648	1259
						b	227967(HOM)	228648(HET)
LF7	SNP array	23	VII	CON	A1	a	277103(HET)	278627(HOM)	277103	281296	4193
						b	279429(HOM)	281296(HET)
LF8	Sequencing	24	VII	CO/BIR	B4	a	630112(HET)	630680(HOM)	620396	640396	20000
		25	XIV	CO/BIR	B1	a	515478(HOM)	515537(HET)	505508	525508	20000
		26	XV	CON	A2	a	369862(HET)	369905(HOM)	369862	372211	2349
						b	372085 (HOM)	372211(HET)
		27	XVI	CO/BIR	B1	a	168266(HOM)	170718(HET)	159492	179492	20000
		28	XVI	CON	A2	a	534894(HET)	535611(HOM)	534894	542667	7773
						b	542448(HOM)	542667(HET)
LF9	SNP array	29	VII	CO/BIR	B1	a	33882(HOM)	43388(HOM)	28635	48635	20000
		30	VII	CO/BIR	B2	a	182775(HOM)	182534(HET)	179770	199770	20000
						b	186763(HET)	187672(HOM)
						c	195837(HOM)	196766(HET)
		31	VIII	CON	A1	a	186902(HET)	193856(HOM)	186902	195138	8236
						b	194592(HOM)	195138(HET)
		32	VIII	CO/BIR	B4	a	199775(HET)	203869(HOM)	191822	211822	20000
LF10	Sequencing	33	XIII	CON	A2	a	285468(HET)	285831(HOM)	285468	298845	13377
						b	298131(HOM)	298845(HET)
		34	XIII	CO/BIR	B4	a	556759(HET)	557385(HOM)	547072	567072	20000
		35	XVI	CO/BIR	B4	a	799226(HET)	801952(HOM)	790589	810589	20000
LF11	SNP array	36	IV	CON	A2	a	485657(HET）	495183(HOM)	485657	507165	21508
						b	505764（HOM）	507165(HET)
		37	IV	CO/BIR	B4	a	661344（HET）	663847(HOM)	652596	672596	20000
		38	V	CON	A2	a	127038(HET）	1128941HOM)	127038	130096	3058
						b	1129616（HOM）	130096(HET)
		39	XVI	CO/BIR	B2	a	475126(HOM)	475342(HET)	465234	485234	20000
LF12	Sequencing	40	XI	CON	A1	a	514347(HET)	514669(HOM)	514347	515680	1333
						b	515611(HOM)	515680(HET)
		41	XI	CON	A1	a	505817(HET)	506135(HOM)	505817	509290	3473
						b	509190(HOM)	509290(HET)
		42	XII	CO/BIR	B4	a	191926(HET)	193384(HOM)	182655	202655	20000
LF13	SNP array
		43	VII	CO/BIR	B3	a	524769(HET)	525197(HOM)	514983	534983	20000
LF14	Sequencing
LF15	Sequencing	44	IV	CON	A2	a	15588(HET)	17352(HOM)	15588	38616	23028
						b	38419(HOM)	38616(HET)
		45	IV	CON	A2	a	94417(HET)	94538(HOM)	94417	121089	26672
						b	120215(HOM)	121089(HET)
		46	IV	CO/BIR	B2	a	38419(HOM)	38616(HET)	28517.5	48517.5	20000
		47	IX	CO/BIR	B1	a	95590(HOM)	96860(HET)	86225	106225	20000
		48	IX	CO/BIR	B2	a	110619(HOM)	111631(HET)	101125	121125	20000
LF16	Sequencing
LF17	SNP array	49	II	CON	A1	a	242423(HET)	243757(HOM)	242423	248647	6224
						b	248201(HOM)	248647(HET)
		50	VII	CON	A1	a	520672(HET)	522669(HOM)	520672	530464	9792
						b	522955(HOM)	530464(HET)
		51	XV	CO/BIR	B4	a	1024031(HET)	1031110(HOM)	1.01757e+06	1.03757e+06	20000
LF18	Sequencing
		52	VI	terDUP	D4	a	29907(HET)	30312(HOM)	29907	30312
		53	VII	CO/BIR	B2	a	35543(HOM)	41268(HET)	28405.5	48405.5	20000
		54	X	CO/BIR	B4	a	702597(HET)	703116(HOM)	692856	712856	20000
		55	XII	CON	A2	a	74881(HET)	75002(HOM)	74881	77139	2258
						b	76842(HOM)	77139(HET)
		56	XII	terDUP	D4	a	490487(HET)	490736(HOM)	490487	490736
LF19	SNP array	57	VII	CO/BIR	B2	a	33882(HOM)	43381(HET)	28631.5	48631.5	20000
		58	VII	CO/BIR	B1	a	122369(HOM)	123323(HET)	112846	132846	20000
		59	XIII	CO/BIR	B3	a	671389(HET)	672408(HOM)	661898	681898	20000
LF20	Sequencing	60	V	terDEL	D2	a	443323(HET)	449759(HOM)	443323	449759
		61	IX	terDEL	D1	a	245931(HET)	246868(HOM)	245931	246868
LF24	Sequencing
LF25	Sequencing	62	V	CON	A1	a	272660(HET)	273596(HOM)	272660	278456	5796
						b	277003(HOM)	278456(HET)
		63	XII	CO/BIR	B4	a	459249(HET)	490487(HOM)	464868	484868	20000
LF26	Sequencing	64	XII	CON		a	887067(HET)	888653(HOM)	887067	891584	1778651
						b	891452(HOM)	891584(HET)
		65	XII	CON	A2	a	922026(HET)	922242(HOM)	922026	973931	51905
						b	973354(HOM)	973931(HET)
LF27	Sequencing
LF28	Sequencing
LF29	Sequencing
LF30	Sequencing	66	IV	CON	A1	a	175676(HET)	183720(HOM)	175676	190035	14359
						b	189246(HOM)	190035(HET)
		67	XII	CO/BIR	B4	a	459249(HET)	490487(HOM)	464868	484868	20000
LF31	Sequencing
		68	VIII	CON	A1	a	95322(HET)	95481(HOM)	95322	100079	4757
						b	99526(HOM)	100079(HET)
		69	XII	CO/BIR	B5	a	846812(HET)	847833(HOM)	837322	857322	20000
						b	849160(HOM)	849431(HET)
						c	849895(HET)	851023(HOM)
		70	XIV	CO/BIR	B1	a	261045(HOM)	262301(HET)	251673	271673	20000
KQ1	Sequencing
KQ2	Sequencing	71	VII	CO/BIR	B4	a	35543(HET)	41301(HOM)	28422	48422	20000
KQ3	Sequencing	72	IV	CO/BIR	B4	a	15226(HET)	15588(HOM)	25407	10497.5	20000
This table shows all LOH events large (>500 bp) deletions and large (>500 bp) duplications in isolates that was cultured on YPD plates containing 2g/L furfural. The isolates LF2, LF4, LF16, LF24, LF27, LF28 and LF29 only had whole chromosome loss or gain. In column E events were designated as CON (conversion), CO/BIR (crossover/break-induced replication), terDEL (terminal deletion) and terDUP (te…

## Sheet: Dataset S1-2
Dataset S1-2. Aneuploidy events detected in subcultured isolates.
Isolates	Event number	Chromosome	Event type	Event pattern
LF1	1	IX	MON	C1
LF2	2	XIV	MON	C1
LF4	3	II	TRI	C6
LF4	4	IX	MON	C2
LF4	5	XIII	TRI	C6
LF6	6	XI	TRI	C6
LF8	7	IX	MON	C1
LF8	8	XII	UPD	C4
LF8	9	IX	MON	C1
LF10	10	V	MON	C2
LF12	11	V	MON	C2
LF13	12	V	MON	C2
LF15	13	I	TRI	C6
LF16	14	XI	MON	C2
LF16	15	XV	TRI	C6
LF17	16	IX	MON	C2
LF18	17	V	TRI	C6
LF18	18	IV	TRI	C5
LF18	19	VII	UPD	C4
LF18	20	IX	TRI	C6
LF18	21	XI	TRI	C5
LF18	22	XIV	TRI	C6
LF18	23	XV	TRI	C6
LF18	24	XVI	TRI	C6
LF19	25	IX	MON	C2
LF19	26	III	MON	C1
LF25	27	XV	TRI	C6
LF26	28	IV	UPD	C3
LF26	29	XI	TRI	C6
LF27	30	XII	TRI	C6
LF27	31	XV	TRI	C6
LF28	32	III	MON	C2
LF29	33	III	MON	C1
LF29	34	V	MON	C2
LF31	35	III	MON	C1
KQ1	36	IX	MON	C2
KQ2	37	VII	UPD	C3
KQ3	38	X	TRI	C6
This table shows all aneuploidy events detected in LF isolates. In column D, the event type was defined as MON (monosomy), TRI (trisomy) and UPD (uniparental disomy). The event pattern showed in column E were depicted in Fig. 3.

## Sheet: Dataset S1-3
Dataset S1-3 Break point of terminal LOH events on chromosome IV JSC25-1-derived isolates cultured on furfural containing plates
Isolates	label	Markers flanking transitions
		Left	Right
LFW-1	a	796161	802110
LFW-2	a	1082836	1147303
LFW-3	a	509716	511115
LFW-4	a	1054702	1055160
LFW-7	a	942518	943768
LFW-8	a	1331490	1331682
	b	1340643	1340722
	c	1346791	1349668
	d	1358761	1367557
	e	1387294	1390775
	f	1392166	1394070
	g	1418072	1418918
	h	1422118	1424219
LFW-10	a	1460840	1461064
LFW-11	a	856352	857606
LFW-12	a	830107	830260
LFW-13	a	741917	742893
LFW-14	a	1201602	1216161
LFW-15	a	785429	785651
LFW-16	a	491787	495183
LFW-17	a	1328350	1330102
	b	1349668	1354259
	c	1354305	1357190
LFW-18	a	1433674	1433911
LFW-23	a	739939	741160
LFW-27	a	820458	820996
LFW-28	a	868904	890618
LFW-32	a	1017595	1022402
LFW-37	a	616155	616545
LFW-47	a	948663	948905
LFW-57	a	715701	715921
LFW-64	a	1332803	1337667
LFW-69	a	500992	501652
LFW-80	a	505869	507165
LFW-93	a	755533	759928
LFW-94	a	545386	546290
LFW-96	a	501652	502459
LFW-102	a	778109	778285
LFW-106	a	778978	779147
LFW-113	a	768023	770338
LFW-116	a	1251670	1251733
LFW-140	a	743836	744424
LFW-143	a	901094	903910
LFW-155	a	816605	817112
LFW-160	a	1111969	1142607
LFW-162	a	460205	470421
LFW-169	a	845115	845377
LFW-171	a	953272	955078
LFW-174	a	1375238	1379772
LFW-183	a	815707	815839
LFW-186	a	1143766	1143877
LFW-191	a	625236	628588
LFW-194	a	498729	498993
LFW-199	a	526084	526102
LFW-210	a	819757	820022
LFW-215	a	796086	802110
LFW-221	a	625236	628588
LFW-234	a	1111969	1142607
LFW-245	a	731914	732258
LFW-248	a	761321	761909
LFW-251	a	868013	868562
LFW-260	a	1089446	1111969
LFR-1	a	1221462	1225482
LFR-2	a	1190182	1216161
LFR-4	a	1433572	1441463
LFR-5	a	1342414	1342907
LFR-7	a	1148058	1148418
	b	1231783	1235569
LFR-8	a	683460	684157
	b	818088	818777
LFR-11	a	1361012	1365816
LFR-15	a	1111969	1142607
LFR-16	a	1242230	1242947
LFR-17	a	1388991	1397989
LFR-19	a	1059444	1065071
LFR-20	a	602862	603671
LFR-21	a	1182080	1184854
	b	1189481	1217012
LFR-24	a	1184586	1184854
LFR-25	a	1111969	1142607
LFR-27	a	1149892	1150114
LFR-28	a	1263246	1264102
LFR-29	a	1319982	1320401
LFR-30	a	1143478	1143679
LFR-31	a	1486091	1487423
LFR-32	a	1258077	1258666
	b	1302723	1302756
LFR-33	a	1077836	1079615
LFR-34	a	1082836	1142607
LFR-35	a	1006514	1007002
LFR-36	a	1161545	1172990
LFR-37	a	1161545	1172894
LFR-38	a	1394070	1398890
	b	1416908	1417627
LFR-39	a	1346791	1349668
	b	1358761	1365816
	c	1387294	1390775
	d	1392160	1394070
	e	1418072	1418891
	f	1422118	1423586
	g	1426190	1428036
LFR-40	a	1190182	1201602
LFR-41	a	1328350	1330102
LFR-42	a	1438183	1441463
LFR-43	a	1270982	1275050
LFR-44	a	1317318	1317884
LFR-45	a	1161545	1173640
This table shows terminal LOH events on chromosome IV. LFW and LFR indicate white and red parts of sectors, respectively. Column B indicate the breakpoints of LOH events. Columns C and D indicate the SGD coordinates flanking the transitions of the breakpoints.

## Sheet: Dataset S1-4
Dataset S1-4 Spontaneous genomic alterations observed in 20 JSC25-1-derived isolates
Colony name	Event number	Chromosome	Event type	LOH patern	Transition lable	Markers flanking transitions		Markers flanking transitions		Window size (bp)
J20-3	1	IV	CON	A2	a	764003(HET)	764691(HOM)	764003	766047	2044
					b	765892(HOM)	766047(HET)
	2	XII	CON	A3	a	29612(HET)	29437(HOM)	29612	38125	8513
					b	31551(HOM)	31899(HET)
					c	33349(HET)	35207(HOM)
					d	36662(HOM)	38125(HET)
J20-4	3	V	CON	A1	a	276998(HET)	277947(HOM)	276998	278456	1458
					b	277972(HOM)	278456(HET)
J20-8	4	XIII	CON	A1	a	448632(HET)	448688(HOM)	448632	450205	1573
					b	448943(HOM)	450205(HET)
J20-14	5	XIII	CON	A2	a	74707(HET)	75046(HOM)	74707	75396	689
					b	75304(HOM)	75396(HET)
J20-15	6	IV	CON	A2	a	347958(HET)	348204(HOM)	347958	349421	1463
					b	349066(HOM)	349421(HET)
	7	XII	CO/BIR	B4	a	450044(HET)	450246(HOM)	450044	450246	20000
J20-16	8	II	CON	A1	a	550124(HET)	550268(HOM)	550124	551302	1178
					b	551109(HOM)	551302(HET)
	9	VIII	CO/BIR	B6	a	200228(HET)	202737(HOM)	200228	210500	20000
					b	203255(HOM)	203496(HOM)
					c	209410(HOM)	210500(HOM)
J20-18	10	XIII	CON	A1	a	150534(HET)	150893(HOM)	150534	152029	1495
					b	151185(HOM)	152029(HET)
J20-19	11	IV	CON	A2	a	620588(HET)	623032(HOM)	620588	626250	5662
					b	624969(HOM)	626250(HET)
J20-20	12	XII	CON	A2	a	706444(HET)	706747(HOM)	706444	709888	3444
					b	709384(HOM)	709888(HET)
This table shows all LOH events in JSC25-1-derived isolates that was cultured on YPD plates for 20 generation under 30 degree. The description of events were described in the legend to Dataset S1-1.
